# Supplementary material for: Cross-Platform Omics Prediction procedure: a statistical machine learning framework for wider implementation of precision medicine
Source: NPJ Digit Med. 2022 Jul 4;5:85. doi: 10.1038/s41746-022-00618-5 (PMC9253123; doi:10.1038/s41746-022-00618-5)
Supplement: Supplementary file 2 — Supplementary table 3 [file 41746_2022_618_MOESM2_ESM.csv]

CodeClass	GeneName	Accession	TargetSeq	BarCode	ProbeID	Species	Comments	SpikeInInput
Endogenous	UCP2	NM_003355.2	CTGCCGTGTTCTCCCTGCGGCTCGGACACATAGTATGACCATTAGGTGTTTCGTCTCCCACCCATTTTCTATGGAAAACCAAGGGGATCGGGCCATGATA	BGBGYR	NM_003355.2:100	Hs	ENDOGENOUS	0
Endogenous	IGJ	NM_144646.3	GTGGAGCTGGATAATCAGATAGTTACTGCTACCCAGAGCAATATCTGTGATGAAGACAGTGCTACAGAGACCTGCTACACTTATGACAGAAACAAGTGCT	BGBRBR	NM_144646.3:435	Hs	ENDOGENOUS	0
Endogenous	HLA-DRB4	NM_021983.4	TGTGAGTGTCATTTCCTCAATGGGACGGAGCGAGTGTGGAACCTGATCAGATACATCTATAACCAAGAGGAGTACGCGCGCTACAACAGTGACCTGGGGG	BGBRGR	NM_021983.4:194	Hs	ENDOGENOUS	0
Endogenous	CD7	NM_006137.6	CCTACACCTGCCAGGCCATCACGGAGGTCAATGTCTACGGCTCCGGCACCCTGGTCCTGGTGACAGAGGAACAGTCCCAAGGATGGCACAGATGCTCGGA	BGBRYR	NM_006137.6:440	Hs	ENDOGENOUS	0
Endogenous	QPCT	NM_012413.3	AGAGGTGTTCCAGTTCTGCATCTGATACCGTCTCCTTTCCCTGAAGTCTGGCACACCATGGATGACAATGAAGAAAATTTGGATGAATCAACCATTGACA	BGBYBR	NM_012413.3:1058	Hs	ENDOGENOUS	0
Endogenous	LOC647450	XM_936518.1	CCATCACTTGCTGGGCCAGTCAGGGCATTAGCAGTTATTTAGCCTGGTATCAGCAAAAACCAGCAAAAGCCCCTAAGCTCTTCATCTATTATGCATCCAG	BGBYBY	XM_936518.1:145	Hs	ENDOGENOUS	0
Endogenous	APOL3	NR_027833.1	CAGCATCCACTCTGTCTTGTCCTCCTGGAAGTGTATCTCAGTCAGCCAGTGGCTTCTTGATGATGGCGGTGGAGGTGGTGGTTGTAGTGTGATGGATCCC	BGBYRB	NR_027833.1:2059	Hs	ENDOGENOUS	0
Endogenous	MGST1	NM_145792.1	CCCTCTACAGCCATCCTGCACTTCAGACTATTTGTCGGAGCACGGATCTACCACACCATTGCATATTTGACACCCCTTCCCCAGCCAAATAGAGCTTTGA	BGRBGR	NM_145792.1:362	Hs	ENDOGENOUS	0
Endogenous	FABP7	NM_001446.3	GAGGCTTTCTGTGCTACCTGGAAGCTGACCAACAGTCAGAACTTTGATGAGTACATGAAGGCTCTAGGCGTGGGCTTTGCCACTAGGCAGGTGGGAAATG	BGRBYB	NM_001446.3:300	Hs	ENDOGENOUS	0
Endogenous	GIMAP7	NM_153236.3	GCCAGAGCTTCCATGACTTCATAGCAGATGCGGATGTGGGCCTAAAAAGCATCGTCAAGGAGTGCGGGAACCGCTGCTGTGCCTTTAGCAACAGCAAGAA	BGRGBR	NM_153236.3:545	Hs	ENDOGENOUS	0
Endogenous	CD19	NM_001770.4	AGATTCACACCTGACTCTGAAATCTGAAGACCTCGAGCAGATGATGCCAACCTCTGGAGCAATGTTGCTTAGGATGTGTGCATGTGTGTAAGTGTGTGTG	BGRGRB	NM_001770.4:1770	Hs	ENDOGENOUS	0
Endogenous	KU-MEL-3	NM_001011540.1	TGTGGTGAGCCTGCCTGTTGTCCACGTGGCTGCAGCAAGCAAACATGGGTTTTCCTTGGAAGGACTGTGGGCCATCAACCCATTAATTGCCGAGTTGCTT	BGRGRY	NM_001011540.1:819	Hs	ENDOGENOUS	0
Endogenous	RGS1	NM_002922.3	AGACCGCAGAAGGAGGAAGATACTGTGGTACTGTCATAAAAAACAGTGGAGCTCTGTATTAGAAAGCCCCTCAGAACTGGGAAGGCCAGGTAACTCTAGT	BGRGYR	NM_002922.3:890	Hs	ENDOGENOUS	0
Endogenous	SLAMF8	NM_020125.2	AACAAATATTGATTGAGGGCGCTGCATGTGCTGGGTACATTTCTTGGCACTTGGGAATCAGTAGTCAAGCGAAACCCTTGCCTTTGAGAGTTTATGGTCT	BGRYBG	NM_020125.2:3172	Hs	ENDOGENOUS	0
Endogenous	ABCA8	NM_007168.2	TGTCAGTGTGGACAGAGGCATTTGACTAAGCCAACCTCCTCTCACAGCCTCTGTATCTCTGCAGGCCATACTGGTTCCATTGTTCTGTATAATACTGAAT	BGYBRY	NM_007168.2:5081	Hs	ENDOGENOUS	0
Endogenous	CPN1	NM_001308.2	AGGTGACCATGGTGATTACTTCCGGCTGCTGCTTCCAGGTATCTACACTGTTAGTGCCACAGCACCTGGGTATGACCCAGAGACAGTAACTGTGACCGTG	BGYRGB	NM_001308.2:1369	Hs	ENDOGENOUS	0
Endogenous	TNFRSF17	NM_001192.2	CATCAAGAGCAAACCGAAGGTCGACTCTGACCATTGCTTTCCACTCCCAGCTATGGAGGAAGGCGCAACCATTCTTGTCACCACGAAAACGAATGACTAT	BRBGRB	NM_001192.2:610	Hs	ENDOGENOUS	0
Endogenous	DHRS9	NM_005771.4	GTATTTAGGCTTTGCCTGCTTGGTGTGATGTAAGGGAAATTGAAAGACTTGCCCATTCAAAATGATCTTTACCGTGGCCTGCCCCATGCTTATGGTCCCC	BRBGRG	NM_005771.4:2694	Hs	ENDOGENOUS	0
Endogenous	FOXD1	NM_004472.2	GAGTCCGCCCTGTCCAGGCACTAGAGGCTCCCTTGACGTTTGGCAGATGAAAAACAACTAAGCCTTTTTGAGGTGTAGAGATTCTCAGGTCCAGGCGTTA	BRBGRY	NM_004472.2:1832	Hs	ENDOGENOUS	0
Endogenous	TUBB4	NM_006087.3	TTCTCTCTGATTCCCACAGGCCCCATGCATCCTCCCTGCCTCACTCCCCTCAGCCCCTGCCGACCTTAGCTTATCTGGGAGAGAAACAAGGCCTGGTGCC	BRBRBR	NM_006087.3:2370	Hs	ENDOGENOUS	0
Endogenous	PLEKHB1	NM_021200.2	AGCTCGGCCCTCTCTTTGTAGCTGTGACTGTCACCCTCTCAGGCTTTGTCTCATCCTTCATTCTGAATAAGATGGCAGTGTTCTCCTCTGGGGCCTGATC	BRBRBY	NM_021200.2:2050	Hs	ENDOGENOUS	0
Endogenous	HLA-DOA	NM_002119.3	AATGACTGGCCAAACTTGGAGCAGGTGTCCATCCCAGCCCTGTGTAGTTAGAGCAGGAATCAAGATCTCAACACAAATGTGGCTGCCAAGCACTCAGCCC	BRBRYB	NM_002119.3:3180	Hs	ENDOGENOUS	0
Endogenous	C18orf51	NM_001044369.2	GTGAGTGTGTTGGGGATGTGGGTTAGGGTGGGGAGTGGTGCTTTCTCTAGTGTGTCCTCCGGAACATCTTGCCTACCTAGCAAAGAAGTGTGACCATTCT	BRBYBY	NM_001044369.2:1905	Hs	ENDOGENOUS	0
Endogenous	LILRB2	NM_005874.1	GAAGGGTGACCCTCCAGTGTGAGTCACAGGTGGCATTTGGCGGCTTCATTCTGTGTAAGGAAGGAGAAGATGAACACCCACAATGCCTGAACTCCCAGCC	BRBYGY	NM_005874.1:595	Hs	ENDOGENOUS	0
Endogenous	CCL8	NM_005623.2	GAGCTCAACTAAGTTCACGGCAAAATGTCATTGTTCTCCCTCCTACCTGTCTGTAGTGTTGTGGGGTCCTCCCATGGATCATCAAGGTGAAACACTTTGG	BRGBGR	NM_005623.2:1012	Hs	ENDOGENOUS	0
Endogenous	CD86	NM_006889.4	CAAGCTTGTCCATGTAATATTCCCATGTTTTTACCCTGCCCCTGCCTTGATTAGACTCCTAGCACCTGGCTAGTTTCTAACATGTTTTGTGCAGCACAGT	BRGBRY	NM_006889.4:2648	Hs	ENDOGENOUS	0
Endogenous	IL2RB	ILMN_1684349.1	CCTTGAAAAAAGCTGAATTATTGGACAGTCTCACCTCCTGCCATAGGGTCCTGAATGTTTCAGACCACAAGGGGCTCCACACCTTTGCTGTGTGTTCTGG	BRGYGB	ILMN_1684349.1:55	Hs	ENDOGENOUS	0
Endogenous	SERPINF1	NM_002615.4	TATCCCAGTTTAATATTCCAATACCCTAGAAGAAAACCCGAGGGACAGCAGATTCCACAGGACACGAAGGCTGCCCCTGTAAGGTTTCAATGCATACAAT	BRYBRY	NM_002615.4:1414	Hs	ENDOGENOUS	0
Endogenous	LOC652102	XM_941434.1	CTCCAGTGTGTTGTGTGGAGACTATCTGGGAACGAATGTGGACAACAGGAGTGAAGGGGATGAGCTTGCGTGGACAGAATGGGATGTGGATGTGAAATTT	BRYBYR	XM_941434.1:548	Hs	ENDOGENOUS	0
Endogenous	MEGF10	NM_001256545.1	CATTCTAAACTGGTTTAAATGCACGCGGCACAGAGTCAGCTATCGGACAGCCTATCGACATGGGGAGAAGACTATGTATAGGCGCAAGTCTCAGTGTTGT	BRYGBR	NM_001256545.1:496	Hs	ENDOGENOUS	0
Endogenous	GVIN1	NR_003945.1	GCTGCTGCAGGATATCATGTGATCAACAATACTTTTCAGAGTCTCTTGGGGTGTGATGAGTTAAGCTTCCTACTGGATGAAATGCAAACCGCCCAAAATA	BRYRYB	NR_003945.1:2094	Hs	ENDOGENOUS	0
Endogenous	STAT1	NM_139266.2	TGGAACTTGATGGCCCTAAAGGAACTGGATATATCAAGACTGAGTTGATTTCTGTGTCTGAAGTGTAAGTGAACACAGAAGAGTGACATGTTTACAAACC	BYBGBY	NM_139266.2:2459	Hs	ENDOGENOUS	0
Endogenous	LOC400759	XR_000992.1	AAAAGAGAGATTTGAAAACGTAAGCAGAAGAATCCAAAATGAGATACAGAATCTCCAGAGGACAATGATACAACCAAGGACATGTACCATAAACTAAAGA	BYBRGY	XR_000992.1:1394	Hs	ENDOGENOUS	0
Endogenous	SILV	NM_006928.4	TATGAAGCAAGACTTCTCCGTACCCCAGTTGCCACATAGCAGCAGTCACTGGCTGCGTCTACCCCGCATCTTCTGCTCTTGTCCCATTGGTGAGAACAGC	BYBYGR	NM_006928.4:1945	Hs	ENDOGENOUS	0
Endogenous	JARID1D	NM_004653.4	ACATTCCTGCTAGCATACAGGAGTGATTTCCTAAACCAGTTTCATTCTAGTCTGAATAGGGACAAACAAATCTTGAGGAAGCCCAAGTGCGTACCTTTAT	BYBYRB	NM_004653.4:5111	Hs	ENDOGENOUS	0
Endogenous	CCL21	NM_002989.2	GCTCAGGGGCCCTGGAGCAGCCACCCCATGCTGGCCTTGCCACACTCTTTCTCCTGCTTTAACCACCCCATCTGCATTCCCAGCTCTACCCTGCATGGCT	BYGRGB	NM_002989.2:574	Hs	ENDOGENOUS	0
Endogenous	ALOX5	NM_000698.2	GCGTCCTGTCCACACCCAGCTCAGCATTTCCACACCAAGCAGCAACAGCAAATCACGACCACTGATAGATGTCTATTCTTGTTGGAGACATGGGATGATT	BYGRYB	NM_000698.2:2338	Hs	ENDOGENOUS	0
Endogenous	CD79A	NM_001783.3	CCCGCTGCCTTTCCCAGGCTCCCCTCACCCCAGCGGGTAATGAGCCCTTAATCGCTGCCTCTAGGGGAGCTGATTGTAGCAGCCTCGTTAGTGTCACCCC	BYGYBR	NM_001783.3:1104	Hs	ENDOGENOUS	0
Endogenous	DNAH2	NM_020877.3	CCTAGGACTGAGGCCGGACCTCACTCAGACTTTGACCTTGGCCGAATTTGTGTGATGTGGCCCTGGAGATACCTAGTTGTGTTAGCCATAAAAGTGAAAG	BYGYGR	NM_020877.3:14810	Hs	ENDOGENOUS	0
Endogenous	XYLT1	NM_022166.3	GAACTATCTGAAATTGACCAGTAATCAAAGTTCCAATCATCTGAATGCTTTTCCTTGAGGTAGAATGTGAGTCTCAGAAATGACTGCATTACCTGCCCTT	BYGYRY	NM_022166.3:8991	Hs	ENDOGENOUS	0
Endogenous	GBP2	NM_004120.4	CCAATATGTAACATACTCTAAAAGTCCAAGGAGCAAAATTTGCCTGTCCAGCTCCCTCTCCCCAAGAAACAACATGAATGAGCAACTTCAGAGTGTCAAA	BYRBGB	NM_004120.4:2069	Hs	ENDOGENOUS	0
Endogenous	PYHIN1	NM_152501.3	AGGTCACCAAGGACAAGGATATCAAATAACTACTGTTCAATCTTTACTCAAGTGTGGAAATTTTGCCTGAAGTCCTCCACCTAAAAACCTGATGCCATTG	BYRBRG	NM_152501.3:1727	Hs	ENDOGENOUS	0
Endogenous	FAM46C	NM_017709.3	CTAGGAGGTCTGGGGATTCCTCTTTCGTGGTGGTCACTAACCTTACTTGATGCAGATAAAATCACTTGTCAATGCAAAATGTGTTAGAACTTGATAAAGC	BYRGRB	NM_017709.3:5560	Hs	ENDOGENOUS	0
Endogenous	CD52	NM_001803.2	GTTATGGTACAGATACAAACTGGACTCTCAGGACAAAACGACACCAGCCAAACCAGCAGCCCCTCAGCATCCAGCAACATAAGCGGAGGCATTTTCCTTT	BYRYBG	NM_001803.2:140	Hs	ENDOGENOUS	0
Endogenous	IFNG	NM_000619.2	GTGAAGTGATACTATCCAGTTACTGCCGGTTTGAAAATATGCCTGCAATCTGAGCCAGTGCTTTAATGGCATGTCAGACAGAACTTGAATGTGTCAGGTG	BYRYBY	NM_000619.2:962	Hs	ENDOGENOUS	0
Endogenous	HLA-DQA1	NM_002122.3	TGAGGTTCCTGAGGTCACAGTGTTTTCCAAGTCTCCCGTGACACTGGGTCAGCCCAACACCCTCATTTGTCTTGTGGACAACATCTTTCCTCCTGTGGTC	BYRYGR	NM_002122.3:382	Hs	ENDOGENOUS	0
Endogenous	MAPK4	NM_002747.3	AACACGTGAAGGATCCGAGGAGCGAGAGGAATGTCCATTTCTTAAACTGCCTTAATAACTAGCCTTTAACCTGTGGGAGCGGGTTTGAACAGGACCCTGG	BYRYRY	NM_002747.3:2875	Hs	ENDOGENOUS	0
Endogenous	GZMB	NM_004131.4	ATGGCATGCCTCCACGAGCCTGCACCAAAGTCTCAAGCTTTGTACACTGGATAAAGAAAACCATGAAACGCTACTAACTACAGGAAGCAAACTAAGCCCC	GBGBRG	NM_004131.4:733	Hs	ENDOGENOUS	0
Endogenous	UBD	NM_006398.3	CCTCCTCCAGGTGCGAAGGTCCAGCTCAGTGGCACAAGTGAAAGCAATGATCGAGACTAAGACGGGTATAATCCCTGAGACCCAGATTGTGACTTGCAAT	GBGBYB	NM_006398.3:529	Hs	ENDOGENOUS	0
Endogenous	IL7R	NM_002185.3	CATTTTCTCTCCAATCTGGAATCCTGACATTGAACCCAGTTGCTCAGGGTCAGCCCATTCTTACTTCCCTGGGATCAAATCAAGAAGAAGCATATGTCAC	GBGRYB	NM_002185.3:1355	Hs	ENDOGENOUS	0
Endogenous	EPSTI1	NM_033255.2	CTAATTGGAAGTATAATTAGAGTGATGTTGGTAGGGTAGAAAAAGAGGGAGTCACTTGATGCTTTCAGGTTAATCAGAGCTATGGGTGCTACAGGCTTGT	GBGYGB	NM_033255.2:1240	Hs	ENDOGENOUS	0
Endogenous	CD96	NM_198196.2	CTACCTGTCAAGGAACTAAGGTATTTTGCTAACAAGCACCAACTTGCCAGCCATGTAAGGGAGCCATCTTGGAAGCAGATCCTCCAGCCTCCAGTCAAGT	GBGYGR	NM_198196.2:4046	Hs	ENDOGENOUS	0
Endogenous	SLAMF6	NM_001184714.1	TTTTTCCAGGGCAACTGCCCTTGACAATGTCGTGTAAGTTGCTGAAAGGCCTCAGAGGAATTCGGGAATGACACGTCTTCTGATCCCATGAGACAGAACA	GBGYGY	NM_001184714.1:1032	Hs	ENDOGENOUS	0
Endogenous	HLA-DRB3	NM_022555.3	GGTCTGAATCTGCACAGAGCAAGATGCTGAGTGGAGTCGGGGGCTTTGTGCTGGGCCTGCTCTTCCTTGGGGCCGGGCTGTTCATCTACTTCAGGAATCA	GBGYRB	NM_022555.3:698	Hs	ENDOGENOUS	0
Endogenous	CXCR6	NM_006564.1	GACTACTGGGCAAAGAGTGTAGATCAGAGCAGCAGTGAAAACAAGTGCTGGCACCACCAGGCACCTCACAGAAATGAGATCAGGCTCTGCCTCACCTTGG	GBRBRY	NM_006564.1:1507	Hs	ENDOGENOUS	0
Endogenous	LOC641738	XM_935867.1	ATCAAGGTCTGTTGTGGGGAAAGTCAGATGATGTGAGTCCTTGTTCACACAGTAAGTGCCCAGAAAACCTTGGTGCTTTTCCTCTTCCCTTCCCTGAAGC	GBRGRG	XM_935867.1:498	Hs	ENDOGENOUS	0
Endogenous	CCL19	NM_006274.2	GACCTCAGCCAAGATGAAGCGCCGCAGCAGTTAACCTATGACCGTGCAGAGGGAGCCCGGAGTCCGAGTCAAGCATTGTGAATTATTACCTAACCTGGGG	GBRYBG	NM_006274.2:401	Hs	ENDOGENOUS	0
Endogenous	CD38	NM_001775.2	CCTTGACTCCTTGTGGTTTATGTCATCATACATGACTCAGCATACCTGCTGGTGCAGAGCTGAAGATTTTGGAGGGTCCTCCACAATAAGGTCAATGCCA	GBRYGB	NM_001775.2:1035	Hs	ENDOGENOUS	0
Endogenous	IRF8	NM_002163.2	GGATTTGTGACTGTGAGAGTTTCCGGTTTAAAATCTGAAAAGCCAGATATGCCTGTTTCCTTTTCCCAGCACCATGCCTGTGGAGGGGACAGTCAGACCC	GBYBGR	NM_002163.2:2285	Hs	ENDOGENOUS	0
Endogenous	LRP4	NM_002334.3	AGTCAGTTCTAAGACTGCTAGAGAGAGATACCAGGCCCTTAGCCTTGCTCTCAGTAGCGTCAGCCCCAGTTCTGAGCCTCCCCACATTACACTTAACAAG	GBYBRB	NM_002334.3:7629	Hs	ENDOGENOUS	0
Endogenous	MS4A6A	NM_022349.3	CTGGGAAGTTAAATGACTGGCCTGGCATTATGCTATGAGTTTGTGCCTTTGCTGAGGACACTAGAACCTGGCTTGCCTCCCTTATAAGCAGAAACAATTT	GBYGYG	NM_022349.3:1289	Hs	ENDOGENOUS	0
Endogenous	SAMSN1	NM_022136.3	ACCTGAGCCCCTATCCTTGAGCTCAGACATCTCCTTAAATAAGTCACAGTTAGATGACTGCCCAAGGGACTCTGGTTGCTATATCTCATCAGGAAATTCA	GBYRGR	NM_022136.3:1023	Hs	ENDOGENOUS	0
Endogenous	CD84	NM_003874.3	ATGCATGCTCACAGTCCCTTGCCTATGTGTGGCAGAGTGTCCCAGCCAGATGTGTGCCCTCACCCCATGTCCATTTACATGTCCTTCAATGCCCACCTCA	GRBRBG	NM_003874.3:2744	Hs	ENDOGENOUS	0
Endogenous	DARC	NM_002036.3	TGGATGAATATCCTGTGGGCCTGGTTTATTTTCTGGTGGCCTCATGGGGTGGTTCTAGGACTGGATTTCCTGGTGAGGTCCAAGCTGTTGCTGTTGTCAA	GRBRBR	NM_002036.3:1670	Hs	ENDOGENOUS	0
Endogenous	MMP12	NM_002426.4	CTCTACTATTAAGTTTGAAAATAGTTACCTTCAAAGGCCAAGAGAATTCTATTTGAAGCATGCTCTGTAAGTTGCTTCCTAACATCCTTGGACTGAGAAA	GRBRBY	NM_002426.4:1705	Hs	ENDOGENOUS	0
Endogenous	CCR7	NM_001838.2	GGGTGACAGTGGCCGCCCAAGGCCCACGAGCTTGTTCTTTGTTCTTTGTCACAGGGACTGAAAACCTCTCCTCATGTTCTGCTTTCGATTCGTTAAGAGA	GRBRGR	NM_001838.2:1980	Hs	ENDOGENOUS	0
Endogenous	HS.554324	AC239618b.4	CGGGCTCTCGGAGAATGACGAGTGGACCCAGGATAGGGCCAAACCCGTCACCCAGATCGTCAGCGCCGAGGCCTGGGGTAGAGCAGGTGAGTGGGGCCTG	GRBYBR	AC239618b.4:61760	CUS	ENDOGENOUS	0
Endogenous	EVI2B	NM_006495.3	AAAACCAAGAAGATTCCAACCTTGAGATCCAGTGTCAGGAGTTCTCTATTCCTCCCAACTCTGATCAAGATCTTAATGAATCCCTGCCACCTCCACCTGC	GRBYBY	NM_006495.3:1389	Hs	ENDOGENOUS	0
Endogenous	PLA2G7	NM_005084.3	TGGTGGAGCAACGGTTATTCAGACTCTTAGTGAAGATCAGAGATTCAGATGTGGTATTGCCCTGGATGCATGGATGTTTCCACTGGGTGATGAAGTATAT	GRBYRB	NM_005084.3:1090	Hs	ENDOGENOUS	0
Endogenous	SLAMF1	NM_003037.2	AATGAACAAGGAAGTGAGGCTTCCCAAGAATTTAGCTTGCTGTGCAGTGGCTGCAGGCGCAGAACAGAGCGTTACTTGATAACAGCGTTCCATCTTTGTG	GRGBGB	NM_003037.2:1515	Hs	ENDOGENOUS	0
Endogenous	TTYH1	NM_020659.3	GGCAGGGGAGGGGGCAGACAGCCTCGCCTCGCACCCTTCATCCCTGGCTGCCGGTCCCATCCTTGGAGGGACTAAGCTGGGGGTGGGGGACATGAGTCCC	GRGRGB	NM_020659.3:1694	Hs	ENDOGENOUS	0
Endogenous	TLR8	NM_016610.3	GGTGAGCTCTGATTGCTTCAGTTGGTCATCAACTATTTTCCCTTGACTGCTGTCCTGGGATGGCCTGCTATCTTGATGATAGATTGTGAATATCAGGAGG	GRGYBG	NM_016610.3:3875	Hs	ENDOGENOUS	0
Endogenous	LOC652493	XM_001724425.1	GTCCCATCAAGGTTCAGCGGCAGTGGATCTGGGACAGAATTCACTCTCACAATCAGCAGCCTGCAGCCTGAAGATTTTGCAACTTATTACTGTCAACAGC	GRGYRG	XM_001724425.1:255	Hs	ENDOGENOUS	0
Endogenous	IL15	NM_172174.1	AGGGTGATAGTCAAATTATGTATTGGTGGGGCTGGGTACCAATGCTGCAGGTCAACAGCTATGCTGGTAGGCTCCTGCCAGTGTGGAACCACTGACTACT	GRYBGB	NM_172174.1:1685	Hs	ENDOGENOUS	0
Endogenous	GPR143	NM_000273.2	AATTGAAATTCACACTGCAAGTGAATCCTGCAACAAAAATGAGGGTGACCCTGCTCTCCCAACCCATGGAGACCTATGAAGGGGATGTGCTGGGGGTCCA	GRYGRB	NM_000273.2:1284	Hs	ENDOGENOUS	0
Endogenous	BIRC3	NM_001165.4	TGGTATGTGCCTGTAGTCCCAGGCTGAGGCAAGAGAATTACTTGAGCCCAGGAGTTTGAATCCATCCTGGGCAGCATACTGAGACCCTGCCTTTAAAAAC	GRYGYG	NM_001165.4:4976	Hs	ENDOGENOUS	0
Endogenous	JSRP1	NM_144616.3	AGCTGCCCTGGGGAGACCTGTCGCTCAACAAGTGCCTGGTGCTCGCCTCGCTGGTGGCGCTGCTGGGCTCGGCTTTCCAGCTGTGCCGCGACGCCGTCCC	GRYRGR	NM_144616.3:417	Hs	ENDOGENOUS	0
Endogenous	EIF1AY	NM_004681.2	CATGACAAGTTCTCTGAGGATGGTTCTACAGTTGGGATTTTGGCCATCATCAACCAAGAAGAGAAATTCATTTAGTGTGTAGTTTCTGAAAGCAAACTGA	GYBGRG	NM_004681.2:601	Hs	ENDOGENOUS	0
Endogenous	MAGEA10	NM_001011543.1	CGGCAGGTGCCTGGCAGTGATCCTGCACGGTATGAGTTTCTGTGGGGTCCAAGGGCTCATGCTGAAATTAGGAAGATGAGTCTCCTGAAATTTTTGGCCA	GYBGRY	NM_001011543.1:1257	Hs	ENDOGENOUS	0
Endogenous	TIMD4	NM_138379.2	GGGATTTGTGCTCTTCGCATTGTTTGTGGCGTTTCTCCTGAGAGGGAAACTCATGGAAACCTATTGTTCGCAGAAACACACAAGGCTAGACTACATTGGA	GYBRGY	NM_138379.2:1025	Hs	ENDOGENOUS	0
Endogenous	RNF126P1	NR_002818.2	AGTAACTCCTGAGCCCGCGTGGGCCGGCACCCACCACTGCCCGCTGCGCCTGAGGCTGCGGGGAAACCGCGGGGACTTTCCCAACCACCCTCAGCCAGGG	GYBRYB	NR_002818.2:956	Hs	ENDOGENOUS	0
Endogenous	LOC652694	XM_942302.1	ACATTAGCAACTATTTAAATTGGTATCAGCAGAAACCAGGGAAAGCCCCTAAGCTCCTGATCTACGATGCATCCAATTTGGAAACAGGGGTCCCATCAAG	GYBYGR	XM_942302.1:173	Hs	ENDOGENOUS	0
Endogenous	GIMAP4	NM_018326.2	AACAGAACTTGTCGTAGTTGACACACCAGGCATTTTCGACACAGAGGTGCCCAATGCTGAAACGTCCAAGGAGATTATTCGCTGCATTCTTCTGACCTCC	GYGBGB	NM_018326.2:315	Hs	ENDOGENOUS	0
Endogenous	P2RY13	NM_023914.2	GTACACTTGGAAGACTCTTATCCATCTGTGAAACCCTATGTTGTCATCACTTGGTCCATGAAATATTACCTGGCCAATATCCCACCATCACCTCAAACCC	GYGBYB	NM_023914.2:2590	Hs	ENDOGENOUS	0
Endogenous	CYP2J2	NM_000775.2	CGCTGTTCCTCAGGTGTAATATTGTTAAGAAAGAAAGGGGCAAGGAAAGTAAGAAGACATGGCACGTGTTCTGAAACCACTGGTGTCTGCTCAGATGTGT	GYGRBG	NM_000775.2:1495	Hs	ENDOGENOUS	0
Endogenous	LAX1	NM_017773.3	GAACAGATCAGTTGTTGTCAGGTTTGAGAAAAGGAGGGAAGTTTGCTACAAAGGGGCTGCAAAGGGAATAGGCTGATGGAGCTGTTCTGTATGGTACTGT	GYGRGR	NM_017773.3:2811	Hs	ENDOGENOUS	0
Endogenous	C4orf7	NM_152997.3	AAGAACTGACTGAAACGTTTGAGATGAAGAAAGTTCTCCTCCTGATCACAGCCATCTTGGCAGTGGCTGTTGGTTTCCCAGTCTCTCAAGACCAGGAACG	GYGRYG	NM_152997.3:89	Hs	ENDOGENOUS	0
Endogenous	IL18RAP	NM_003853.3	GCCTTTGATTTCCTGGACTGGACTGACGGCGAGTGAATTCTCTAGACCTTGGGTACTTTCAGTACACAACACCCCTAAGATTTCCCAGTGGTCCGAGCAG	GYRBRG	NM_003853.3:2457	Hs	ENDOGENOUS	0
Endogenous	CD6	NM_006725.4	CAGTCTCCATGGGGGCAAGGAGCATAGAGATGTTTTCCAGGAAGGGGCTCAGAAGCTGCACTAGGCCCCGAGTCCCCATGTGTCTCCTTGAATTGATGAG	GYRGBG	NM_006725.4:3039	Hs	ENDOGENOUS	0
Endogenous	VCAM1	NM_001078.3	TGGTTGACTGGGTTTCTCTGTATAGTACTGGCATGGTACGGAGATGTTTCACGAAGTTTGTTCATCAGACTCCTGTGCAACTTTCCCAATGTGGCCTAAA	GYRGBY	NM_001078.3:3025	Hs	ENDOGENOUS	0
Endogenous	HLA-DQB1	NM_002123.2	AGAAAGGGCTCCTGCACTGACTCCTGAGACTATTTTAACTGGGATTGGTTATCACTTTTCTGTAACGCCTGCTTGTCCCTGCCCAGAATTCCCAGCTGTC	GYRGYB	NM_002123.2:820	Hs	ENDOGENOUS	0
Endogenous	CMBL	NM_138809.3	AAAAAAAAACCTACAGCTGTTCAAGGACCAGCTGACAGGTCAAGTGTGGCCTTTTCTGGTCTTTGAACACATCATAGAAAGTGACAAATGCTGCAAAGCC	GYRYRG	NM_138809.3:2088	Hs	ENDOGENOUS	0
Endogenous	BCL11B	NM_138576.2	GTGAAAAGTAAGGAAATCAGCCTTTCATCCCGGTCCTAAGTAACCGTCAGCCGAAGGTCTCGTGGAACACAGGCAAACCCGTGATTTTGGTGCTCCTTGT	RBGBGB	NM_138576.2:7285	Hs	ENDOGENOUS	0
Endogenous	LOC642113	XM_936253.1	CCCAGATACCACCGGAGAAATTGTGTTGACGCAGTCTCCAGCCACCCTGTCTTTGTCTCCAGGGGAAAGAGCCACCCTCTCCTGCGGGGCCAGTCAGAGT	RBGBYG	XM_936253.1:60	Hs	ENDOGENOUS	0
Endogenous	GJB2	NM_004004.5	GGCTGTCTGTTGTATTCATTGTGGTCATAGCACCTAACAACATTGTAGCCTCAATCGAGTGAGACAGACTAGAAGTTCCTAGTGATGGCTTATGATAGCA	RBGRBR	NM_004004.5:1595	Hs	ENDOGENOUS	0
Endogenous	TMEM163	NM_030923.4	AGCCTGCGCTGCATAGGACTGAGCAGACCCACCTCCTCCAGCTTGGGTGGCCCTGCCACTCCTGGTTCCAAGTCTCTCCTTTCCTGGCAGGTCTTAAGGG	RBGRGR	NM_030923.4:1259	Hs	ENDOGENOUS	0
Endogenous	IRX6	NM_024335.2	TCCTCTCCTGCTCACCCCTGTCTCTCACCTCCACCAACCCCACTCACTTTGTAACTTCATCACTGACCCGGCCAATAAGGACCCTGTGCGTCTTCTCCCC	RBGRYB	NM_024335.2:2182	Hs	ENDOGENOUS	0
Endogenous	DYNC1I1	NM_001135556.1	CTCCTGGCATAGTCCTATTAAATCCATATGAAGCCAGATATGATTGGGTGCAGATGTGGTGTTCCTCATATTATGGTACAGGGCCAAAGACTTGAGACGT	RBRBGY	NM_001135556.1:2490	Hs	ENDOGENOUS	0
Endogenous	TSPAN10	NM_031945.4	GGTCCAGGCCTCTCCCTCCCGAGTGCATTTTTGGGGAGATAGTAAATGTTTTATTCGGGTGTATCATTCATACAGTAAAGACACCAATCTTCAGAGGCAA	RBRBRY	NM_031945.4:1538	Hs	ENDOGENOUS	0
Endogenous	OLR1	ILMN_1723035.1	AGTTTTCACACCTTGTGGAGAACATGCATACTACAATTAAGAGAGTGAACATATCCATCATCCCTCAAAGTGTCACAATGCTCCTCCTGATGACTCCTCC	RBRBYB	ILMN_1723035.1:64	Hs	ENDOGENOUS	0
Endogenous	HCG4	NR_002139.2	TGTCTCAATGTTTCCCTGAGTCTTGGCCCAGGAGCTGTCTGAGAAACCAGGGAGAAACCCTCGGAATGGGCCCCGTCCCTCTCTCTTCACTTTGCATCAC	RBRBYG	NR_002139.2:1154	Hs	ENDOGENOUS	0
Endogenous	CXCL13	ILMN_1718552.1	GGCATATATTAAAAGCAGGCTTCTATGAAAGACTCAAAAAGCTGCCTGGGAGGCAGATGGAACTTGAGCCTGTCAAGAGGCAAAGGAATCCATGTAGTAG	RBRBYR	ILMN_1718552.1:83	Hs	ENDOGENOUS	0
Endogenous	CLECL1	NM_172004.3	GTTCGGACTTCCCCGTTAGAACTCGCGTTTCCACTTCAGAGATCTGTTTCTTTCAACTTTTCTACTGTCCATAAATCATGTCCTGCCAAAGACTGGAAGG	RBRGRY	NM_172004.3:305	Hs	ENDOGENOUS	0
Endogenous	ADAMDEC1	NM_014479.2	TTGACAACTTCCTGAGATGGCACAGTTCTAACCTGGGGAAAAAGATCCACGACCATGCTCAGCTTCTCAGCGGGATTAGCTTCAACAATCGACGTGTGGG	RBRGYG	NM_014479.2:906	Hs	ENDOGENOUS	0
Endogenous	IL2RA	NM_000417.2	CACACACACTCTACCCTATACAACTGGACATTGTCTGCGTGGTTCCTTTCTCAGCCGCTTCTGACTGCTGATTCTCCCGTTCACGTTGCCTAATAAACAT	RBYBYG	NM_000417.2:1470	Hs	ENDOGENOUS	0
Endogenous	CD69	NM_001781.1	AGGACATGAACTTTCTAAAACGATACGCAGGTAGAGAGGAACACTGGGTTGGACTGAAAAAGGAACCTGGTCACCCATGGAAGTGGTCAAATGGCAAAGA	RBYGBY	NM_001781.1:460	Hs	ENDOGENOUS	0
Endogenous	SAMD3	NM_001017373.3	TGGAGGTCTGCGAATTTTCTTTATATTTAGAAAGGGAGAGGCTCACAAAGGTGGACGACTGTGTTACAGCCTTGGCTGCGCTAGTAGCTGCCTTTCATGT	RBYGRY	NM_001017373.3:1652	Hs	ENDOGENOUS	0
Endogenous	MAGEC2	NM_016249.3	CATCAAGTACAAAGATTACTTTCCTGTGATACTCAAGAGAGCCCGTGAGTTCATGGAGCTTCTTTTTGGCCTTGCCCTGATAGAAGTGGGCCCTGACCAC	RBYRYR	NM_016249.3:860	Hs	ENDOGENOUS	0
Endogenous	TNFSF10	NM_003810.3	ATAATCTACTCCTTGTAAAGACTGTAGAAGAAAGAGCAACAATCCATCTCTCAAGTAGTGTATCACAGTAGTAGCCTCCAGGTTTCCTTAAGGGACAACA	RGBGRG	NM_003810.3:1290	Hs	ENDOGENOUS	0
Endogenous	LTB	NM_002341.1	CGGCGGCCTGGTGCAGCTCCGGAGGGGCGAGAGGGTGTACGTCAACATCAGTCACCCCGATATGGTGGACTTCGCGAGAGGGAAGACCTTCTTTGGGGCC	RGBGYR	NM_002341.1:628	Hs	ENDOGENOUS	0
Endogenous	DCT	NM_001922.3	TACACAGAAGAAGCCTAGGGTGCTCATGCCTTACCTAAGAGAAGAGGCTGGCCAAGCCACAGTTCTGACGCTGACAATAAAGGAACTAATCCTCACTGTT	RGBYGR	NM_001922.3:1969	Hs	ENDOGENOUS	0
Endogenous	RAC2	NM_002872.4	TTTCTACGCCTCTGGGGATATCTGCTCAGCCAATGGAAAATCTGGGTTCAACCAGCCCCTGCCATTTCTTAAGACTTTCTGCTGCACTCACAGGATCCTG	RGBYRY	NM_002872.4:1283	Hs	ENDOGENOUS	0
Endogenous	IRX3	NM_024336.2	AGAAAAAGTTACTCAAGACAGCTTTCCAGCCCGTGCCCAGGCGGCCCCAGAACCATCTGGACGCCGCCCTGGTCTTATCGGCTCTCTCCTCATCCTAGTT	RGRGBG	NM_024336.2:1824	Hs	ENDOGENOUS	0
Endogenous	HAMP	NM_021175.2	GGACAGAGCTGGAGCCAGGGCCAGCTGGATGCCCATGTTCCAGAGGCGAAGGAGGCGAGACACCCACTTCCCCATCTGCATTTTCTGCTGCGGCTGCTGT	RGRGYB	NM_021175.2:190	Hs	ENDOGENOUS	0
Endogenous	CILP	NM_003613.3	CTGGTGCTCACATTTGTGGACAGGCTGCAGAAGTTTGTCAACACCACCAAAGTGCTACCTTTCAACAAGAAGGGGAGTGCCGTGTTCCATGAAATCAAGA	RGRYGB	NM_003613.3:1789	Hs	ENDOGENOUS	0
Endogenous	DNASE1L3	NM_001256560.1	CAAACAGTGTTTTTGACTTCCAGAAAGCTTACAAGCTGACTGAAGAGGAGGCCCTGGATGTCAGCGACCACTTTCCAGTTGAATTTAAACTACAGTCTTC	RGRYGY	NM_001256560.1:758	Hs	ENDOGENOUS	0
Endogenous	SP140	NM_001005176.2	ACCATGTGGTTGAATTGCAGACTGTGGGAGGCAGGGTGTGAGAGCTGACTCTGGAGAAAGAAGTTGAAGTGGATTCTGGAAGGCTTGACACCCTGTGCTA	RGRYRY	NM_001005176.2:677	Hs	ENDOGENOUS	0
Endogenous	CD247	NM_198053.1	TGGCAGGACAGGAAAAACCCGTCAATGTACTAGGATACTGCTGCGTCATTACAGGGCACAGGCCATGGATGGAAAACGCTCTCTGCTCTGCTTTTTTTCT	RGYBRB	NM_198053.1:1490	Hs	ENDOGENOUS	0
Endogenous	GZMK	NM_002104.2	GGTCTGTGCAGGAGATGCCAAAGGCCAGAAGGATTCCTGTAAGGGTGACTCAGGGGGCCCCTTGATCTGTAAAGGTGTCTTCCACGCTATAGTCTCTGGA	RGYBRG	NM_002104.2:634	Hs	ENDOGENOUS	0
Endogenous	NKX2-2	NM_002509.3	CTGACAACTGGTGGCAGATTTCGCTTTTCGTTGTAAATATCGGTGGTGATTGTTGCCAAAATGACCTTCAGGACCGGCCTGTTTCCCGTCTGGGTCCAAC	RGYBRY	NM_002509.3:1700	Hs	ENDOGENOUS	0
Endogenous	AIM2	NM_004833.1	ACGTGTGTTAGATGCTGAATCTGACCAAAAGGTTAATGTCCCGCTGAACATTATCAGAAAAGCTGGTGAAACCCCGAAGATCAACACGCTTCAAACTCAG	RGYGBR	NM_004833.1:919	Hs	ENDOGENOUS	0
Endogenous	LOC649923	XM_939003.1	CCAGCAACTTCGGCACCCAGACCTACACCTGCAACGTAGATCACAAGCCCAGCAACACCAAGGTGGACAAGACAGTTGAGCGCAAATGTTGTGTCGAGTG	RGYGYG	XM_939003.1:340	Hs	ENDOGENOUS	0
Endogenous	ANKRD29	NM_173505.2	GAGTTTCCAACACCGTGCTGCTTGATAGAATGACTTTGAGGTCCTTGGATAAAATGTGATATATGCAAGTACAGTATGTTGCTATTACTATTGCAGGAAT	RGYGYR	NM_173505.2:1924	Hs	ENDOGENOUS	0
Endogenous	INDO	NM_002164.5	CTACCATCTGCAAATCGTGACTAAGTACATCCTGATTCCTGCAAGCCAGCAGCCAAAGGAGAATAAGACCTCTGAAGACCCTTCAAAACTGGAAGCCAAA	RGYRBR	NM_002164.5:1145	Hs	ENDOGENOUS	0
Endogenous	CD8A	NM_171827.3	GCCCCTCACACAGCCCTGGCCTCTGCTCAACTAGCAGATACAGGGATGAGGCAGACCTGACTCTCTTAAGGAGGCTGAGAGCCCAAACTGCTGTCCCAAA	RYBRBG	NM_171827.3:2432	Hs	ENDOGENOUS	0
Endogenous	MAGEC1	NM_005462.4	CATTGGGAAAACCTTCTGCCTCATTTTGTGATGTGTCACAGGTTAATGTGGTGTTACTGTAGGAATTTTCTTGAAACTGTGAAGGAACTCTGCAGTTAAA	RYBRBY	NM_005462.4:4054	Hs	ENDOGENOUS	0
Endogenous	PLCL2	NM_015184.5	CGGGGTCCTTGGAGAGCCATCGAGGAGAATGTGCAATTGGACTGAAGCTCCCTGGCTGAAGATACATGCCGAGTCAGCACATGGGTAGAGATGATGTAAA	RYBRYB	NM_015184.5:3759	Hs	ENDOGENOUS	0
Endogenous	GBP4	NM_052941.4	TTCTACAAGATATGCCATGGGCCTTTTCACAGGGGACACAGGCTTCTTAAAACAACCCGGCTTCCTCACCCTATGTCCTTTATTTACAAAGCTGTGCTCC	RYBRYR	NM_052941.4:5150	Hs	ENDOGENOUS	0
Endogenous	FGL2	NM_006682.2	ACCACGATCTGAAGTTTTTCACCACTCCAGATAAAGACAATGATCGATATCCTTCTGGGAACTGTGGGCTGTACTACAGTTCAGGCTGGTGGTTTGATGC	RYBYBR	NM_006682.2:1088	Hs	ENDOGENOUS	0
Endogenous	SERPINA5	NM_000624.5	TGATTATATCATTTTGTGGATATAGTTATAATCTGATGGGCCTGGCTGGGAGTGGAAGAAGGGAAGCCTTTTGCAAATAGTAGAGTATCAGTTGCAGGTG	RYBYGR	NM_000624.5:2174	Hs	ENDOGENOUS	0
Endogenous	CA14	NM_012113.1	CACAAGCCACGACTGAGGCATAAATTCCTTCTCAGATACCATGGATGTGGATGACTTCCCTTCATGCCTATCAGGAAGCCTCTAAAATGGGGTGTAGGAT	RYBYRY	NM_012113.1:1300	Hs	ENDOGENOUS	0
Endogenous	CD3G	NM_000073.2	AGAGCTTCAGACAAGCAGACTCTGTTGCCCAATGACCAGCTCTACCAGCCCCTCAAGGATCGAGAAGATGACCAGTACAGCCACCTTCAAGGAAACCAGT	RYGBRG	NM_000073.2:515	Hs	ENDOGENOUS	0
Endogenous	IGSF6	NM_005849.3	TGACAGTGCAATTTACATCTGTGGAATAGCATTCCCCAGTGTGCCGGAAGCGAGAGCTAAACAGACAGGAGGAGGGACCACACTGGTGGTAAGAGAAATT	RYGRYB	NM_005849.3:400	Hs	ENDOGENOUS	0
Endogenous	SOX2	NM_003106.3	AACCATCTCTGTGGTCTTGTTTAAAAAGGGCAAAAGTTTTAGACTGTACTAAATTTTATAACTTACTGTTAAAAGCAAAAATGGCCATGCAGGTTGACAC	RYGRYR	NM_003106.3:2084	Hs	ENDOGENOUS	0
Endogenous	HSD11B1	NM_181755.2	CAAGCAGCTCCAAAGGAGGAATGTGCCCTGGAGATCATCAAAGGGGGAGCTCTGCGCCAAGAAGAAGTGTATTATGACAGCTCACTCTGGACCACTCTTC	RYGYGY	NM_181755.2:831	Hs	ENDOGENOUS	0
Endogenous	LOC644150	XM_933686.1	CCAACAAAACCATCAGCGGCCCGCTTATCCCGCCTGCCTCTCCCAGGCTAGGCAATACCTCCGAGGCGCATGGCGCTGCCAGGACAGCCCCGCCTCGCCC	RYRBRB	XM_933686.1:406	Hs	ENDOGENOUS	0
Endogenous	KIR2DL3	NM_014511.3	GGGAACAGAACAGTGAACAGGGAGGACTCTGATGAACAAGACCCTCAGGAGGTGACATATGCACAGTTGAATCACTGCGTTTTCACACAGAGAAAAATCA	RYRBRY	NM_014511.3:592	Hs	ENDOGENOUS	0
Endogenous	TRAF3IP3	NM_025228.3	GGGAGCTGGAGAGCCAACTCCACGTGCTTCAGTCCAAACTGCAGGGAGCAGATAGCAGGGACTTACAGATGAACCAGGCCCTGCGATTTTTGGAAAATGA	RYRGBG	NM_025228.3:1446	Hs	ENDOGENOUS	0
Endogenous	CXCL9	NM_002416.1	CACCATCTCCCATGAAGAAAGGGAACGGTGAAGTACTAAGCGCTAGAGGAAGCAGCCAAGTCGGTTAGTGGAAGCATGATTGGTGCCCAGTTAGCCTCTG	RYRGYG	NM_002416.1:1975	Hs	ENDOGENOUS	0
Endogenous	DSCR8	NR_026839.1	GATGGAGCTGCCATTTAGAACATGCCTAATCCCAGCTTCATCTTGCTGAGCAAAAATGAAGGAGCCTGGACCCAACTTTGTTACTGTGAGAAAGGGTCTT	YBGRBR	NR_026839.1:116	Hs	ENDOGENOUS	0
Endogenous	PLEK	NM_002664.2	AAATGATATTGCGTTCGTGCCTCAGCTTTAAGCACAAGTAGCAGCAGCTCCTGCTTGAGTTCTGAGGGCATCATGGCCCTATGATTAACCAGAGTGATCT	YBGRBY	NM_002664.2:2330	Hs	ENDOGENOUS	0
Endogenous	CD3D	NM_000732e3.1	GCTGGCATCATTGTCACTGATGTCATTGCCACTCTGCTCCTTGCTTTGGGAGTCTTCTGCTTTGCTGGACATGAGACTGGAAGGCTGTCTGGG	YBGRYR	NM_000732e3.1:38	Hs	ENDOGENOUS	0
Endogenous	GZMA	NM_006144.3	GCCTCCGAGGTGGAAGAGACTCGTGCAATGGAGATTCTGGAAGCCCTTTGTTGTGCGAGGGTGTTTTCCGAGGGGTCACTTCCTTTGGCCTTGAAAATAA	YBGYBY	NM_006144.3:635	Hs	ENDOGENOUS	0
Endogenous	LOC651751	XM_940969.1	CTAATGCTCTGGGTCCCAGGATCCAGTGGGGATGTTGTGATGACTCAGTCTCCACTCTCCCTGCCCGTCACCCTTGGACAGCCGGCCTCCATCTCCTGCA	YBGYGB	XM_940969.1:57	Hs	ENDOGENOUS	0
Endogenous	ALDH1A3	NM_000693.3	TCTTTTAAGGTTTACCCCTGTGGTGTGGTTTAAAAATCTATAGGCCTGGGAATTCCGATCCTAGCTGCAGATCGCATCCCACAATGCGAGAATGATAAAA	YBGYRB	NM_000693.3:3487	Hs	ENDOGENOUS	0
Endogenous	LCP1	NM_002298.4	CCAGGGGGGACAATATGTGCCAATCAATAGCACCCCTACTCACATACACACACACCTAGCCAGCTGTCAAGGGCAGAATGAATCTATGCTGGATAAGAAA	YBRBYB	NM_002298.4:3195	Hs	ENDOGENOUS	0
Endogenous	IKZF1	NM_006060.5	TGCATTGTAGGATAATTAGCAGTATCCCTGGTGGCTACCCAATAGACGCCAGTAGCACCCCGAATTGACAACCCAAACTCTCCAGACATCACCAACTGTC	YBRGBR	NM_006060.5:3574	Hs	ENDOGENOUS	0
Endogenous	LYN	NM_001111097.2	AACTTGGACTTGTCCTCAGCAGCTGGTAATCTTGCTCTGCTTGACAACATCTGAGTGCAGCCGTTTGAGAAGAAAACATCTATTCTCTCCAAAAATGCAC	YBRYBG	NM_001111097.2:1962	Hs	ENDOGENOUS	0
Endogenous	CYBB	NM_000397.3	TTTGAAGCATGAAAAAAGAGGGTTGGAGGTGGAGAATTAACCTCCTGCCATGACTCTGGCTCATCTAGTCCTGCTCCTTGTGCTATAAAATAAATGCAGA	YBRYGB	NM_000397.3:2686	Hs	ENDOGENOUS	0
Endogenous	ZAP70	NM_001079.3	GGAGCTCAAGGACAAGAAGCTCTTCCTGAAGCGCGATAACCTCCTCATAGCTGACATTGAACTTGGCTGCGGCAACTTTGGCTCAGTGCGCCAGGGCGTG	YBRYRG	NM_001079.3:1175	Hs	ENDOGENOUS	0
Endogenous	C14orf132	NM_020215.2	AGGTATTTTAACTATTCTTGGAGTCCTTTGCTACCCAAGCACCTGGTTTCACCATGCGATCACTGACTTCTCTACAGTGAAGACTCTTTCTTAATAAAGG	YBYBGR	NM_020215.2:7323	Hs	ENDOGENOUS	0
Endogenous	SAMD9L	NM_152703.3	ATTCCTGCCTGATTAGAGGGCTTCCTCATGGTAATATGTGTTCTCAAGTTTTCAGTGTCAAGGAATGCCATCCCAGAAGCTCATTCTCAGATGCACAACA	YBYGRY	NM_152703.3:6928	Hs	ENDOGENOUS	0
Endogenous	TNFRSF9	NM_001561.5	GCCTGGAGGAAGTTTTGGAAAGAGTTCAAGTGTCTGTATATCCTATGGTCTTCTCCATCCTCACACCTTCTGCCTTTGTCCTGCTCCCTTTTAAGCCAGG	YBYGYG	NM_001561.5:1847	Hs	ENDOGENOUS	0
Endogenous	COL11A1	NM_001854.3	AGACAAAGAACATATCAAATCAACAGAAAATATACCTTGGTGCCACCAACCCATTTTGTGCCACATGCAAGTTTTGAATAAGGATGGTATAGAAAACAAC	YBYRBG	NM_001854.3:5744	Hs	ENDOGENOUS	0
Endogenous	HLA-DPA1	NM_033554.2	GGAGAGATCTGAACTCCAGCTGCCCTACAAACTCCATCTCAGCTTTTCTTCTCACTTCATGTGAAAACTACTCCAGTGGCTGACTGAATTGCTGACCCTT	YBYRBR	NM_033554.2:857	Hs	ENDOGENOUS	0
Endogenous	COL4A5	NM_000495.4	AGAAACAAAAACACACACGCAGAATTAACAATTCTTTTCCCTGTGCTTCTTATGTAAGAATCCTCCTGTGGCCTCTGCTTGTACAGAACTGGGAAACAAC	YGBGRB	NM_000495.4:6228	Hs	ENDOGENOUS	0
Endogenous	GCH1	NM_001024070.1	CCATCTCAGATGTCCTAAACGATGCTATATTTGATGAAGATCATGATGAGATGGTGATTGTGAAGGACATAGACATGTTTTCCATGTGTGAGCATCACTT	YGBRBY	NM_001024070.1:495	Hs	ENDOGENOUS	0
Endogenous	LOC649143	XM_944822.1	CTGTTTTCCCTTGTTTGGATTCCTAGAGGCAGCACAGGCCAAACACAAGGTCATCACTAAGGAAGTGTGCACAGGATGAACGCGGTGGGTGCTGTTTAAG	YGBRYR	XM_944822.1:41	Hs	ENDOGENOUS	0
Endogenous	CD2	NM_001767.3	TCCATGAGGTGTTTTCTGTGTGCAGAACATTGTCACCTCCTGAGGCTGTGGGCCACAGCCACCTCTGCATCTTCGAACTCAGCCATGTGGTCAACATCTG	YGBYGR	NM_001767.3:1157	Hs	ENDOGENOUS	0
Endogenous	IL32	NM_001012636.1	GTGCTGTCGCCCTGGCATCTTAATAAAACCTGCTTATACTTCCCTGGCAGGGGAGATACCATGATCGCGGAGGTGGGTTTCCCAGGGCAAGGCTGATCTG	YGBYRY	NM_001012636.1:700	Hs	ENDOGENOUS	0
Endogenous	ARHGAP25	NM_014882.2	TCAAATGGATTGTTTTATTCCATTCTGGTCTCAGGCATGACCACGTCCAGTGAAGACATTTGAGGCAGCACATCTCAGGACCCAGGCAATAGACTGGCCC	YGRBGR	NM_014882.2:2513	Hs	ENDOGENOUS	0
Endogenous	PTPN22	NM_015967.3	AGTGGCTTTTTGGAGGTGTCTCGGCCATGACACACATTTGACATGCCCTCCCTCAACCTACTTATAGACTATTTTTCTTGCTCTGCAGCATGGACCAAAG	YGRGRY	NM_015967.3:0	Hs	ENDOGENOUS	0
Endogenous	S100A8	NM_002964.4	GTTAACTTCCAGGAGTTCCTCATTCTGGTGATAAAGATGGGCGTGGCAGCCCACAAAAAAAGCCATGAAGAAAGCCACAAAGAGTAGCTGAGTTACTGGG	YGRGYG	NM_002964.4:365	Hs	ENDOGENOUS	0
Endogenous	ANKRD22	NM_144590.2	ACTGGCAGAGCAAATATGACTCAGAAACCGGCTCCTCAGGGTTGTAACATTAGATGATACAGGCTTGGGTCGTTACACATGACACCAGTGCCTTTGTTTC	YGRYBG	NM_144590.2:57	Hs	ENDOGENOUS	0
Endogenous	ERAP2	NM_022350.1	GAACTAGGAATGGAAGGAAAGGTTATCAAGACACAGAACTTGGCAGCTCTCCTTCATGCGATTGCCAGACGTCCAAAGGGGCAGCAACTAGCATGGGATT	YGYBGR	NM_022350.1:2645	Hs	ENDOGENOUS	0
Endogenous	IFI44L	NM_006820.2	CATATCTCAAGTTCAAAGGCCAAAACCTGAGAAGCGGTGGGCTAAGATAGGTCCTACTGCAAACCACCCCTCCATATTTCCGTACCATTTACAATTCAGT	YGYBRY	NM_006820.2:1665	Hs	ENDOGENOUS	0
Endogenous	TCN1	NM_001062.3	TGTGCCAACAATAATGACAGAACCTACTGGGAACTTCTGAGTGGAGGCGAACCACTGAGCCAAGGAGCTGGTAGTTACGTTGTCCGCAATGGAGAAAACT	YGYBYB	NM_001062.3:1274	Hs	ENDOGENOUS	0
Endogenous	KLRB1	NM_002258.2	CAGCAACTCCGAGAGAAATGCTTGTTATTTTCTCACACTGTCAACCCTTGGAATAACAGTCTAGCTGATTGTTCCACCAAAGAATCCAGCCTGCTGCTTA	YGYBYG	NM_002258.2:356	Hs	ENDOGENOUS	0
Endogenous	MAPT	MAPT.1	CTTCTGATTTCTCTTCAGCTTTGAAAAGGGTTACCCTGGGCACTGGCCTAGAGCCTCACCTCCTAATAGACTTAGCCCCATGAGTTTGCCATGTTGAGCA	YGYGRG	MAPT.1:4200	Hs	ENDOGENOUS	0
Endogenous	CXCL10	ILMN_1791759.1	TTAAAGAATGCTCTTTACTTCATGGACTTCCACTGCCATCCTCCCAAGGGGCCCAAATTCTTTCAGTGGCTACCTACATACAATTCCAAACACATACAGG	YGYRYB	ILMN_1791759.1:101	Hs	ENDOGENOUS	0
Endogenous	TYRP1	NM_000550.2	CTCAATTCGCTGAAAAAGGAACTACCTATCCTTACATTTCACCTACTAATGTCTCTTCTAACATCTTAGAGGTCCATGGAGAAGGCATATGGAGAACATG	YGYRYR	NM_000550.2:2488	Hs	ENDOGENOUS	0
Endogenous	STAT4	NM_001243835.1	GATTCAACAGAGCCACATTCTCCATCAGACCTTCTTCCCATGTCTCCAAGTGTGTATGCGGTGTTGAGAGAAAACCTGAGTCCCACAACAATTGAAACTG	YRBGRG	NM_001243835.1:2382	Hs	ENDOGENOUS	0
Endogenous	GBP5	NM_001134486.2	TGCACAGCTCAGCACAACATTCCAAGCTCAAAATAGAAGCCTTCTCAGTGAGCTCCAGCACGCCCAGAGGACTGTTAATAACGATGATCCATGTGTTTTA	YRBGYR	NM_001134486.2:2084	Hs	ENDOGENOUS	0
Endogenous	CCL5	NM_002985.2	TTTCTGCTTGCTCTTGTCCTAGCTTGGGAGGCTTCCCCTCACTATCCTACCCCACCCGCTCCTTGAAGGGCCCAGATTCTACCACACAGCAGCAGTTACA	YRBYRG	NM_002985.2:385	Hs	ENDOGENOUS	0
Endogenous	CLEC10A	NM_182906.2	TGTCCCTGGGCCTCGGCCTCCTGCTGCTGGTCATCATCTGTGTGGTTGGATTCCAAAATTCCAAATTTCAGAGGGACCTGGTGACCCTGAGAACAGATTT	YRGBGB	NM_182906.2:430	Hs	ENDOGENOUS	0
Endogenous	IL13RA2	NM_000640.2	AGATGGGTTTGATCTTAACAAGGGCATTGAAGCGAAGATACACACGCTTTTACCATGGCAATGCACAAATGGATCAGAAGTTCAAAGTTCCTGGGCAGAA	YRGBGR	NM_000640.2:400	Hs	ENDOGENOUS	0
Endogenous	LYZ	NM_000239.2	AACATCGCTGATGCTGTAGCTTGTGCAAAGAGGGTTGTCCGTGATCCACAAGGCATTAGAGCATGGGTGGCATGGAGAAATCGTTGTCAAAACAGAGATG	YRGBYB	NM_000239.2:370	Hs	ENDOGENOUS	0
Endogenous	PVRIG	NM_024070.3	TACTTTAATTCTTGGGCCTCCAATAAGTGTCCCATAGGTGTCTGGCCAGGCCCACCTGCTGCGGATGTGGTCTCTGTGTGTGCGTGTGTGGGCACAGGTG	YRGRBG	NM_024070.3:1390	Hs	ENDOGENOUS	0
Endogenous	C9orf61	NM_004816.3	AGATCTGCCGGGCTGCTATTTATAGTTGCCTTTGGCCTTTCACTGCTCTGCGATTTGGCAGGAAATAAGGCGATTAACCCTATGTGTCCACAAGCCTCAA	YRGRYB	NM_004816.3:2145	Hs	ENDOGENOUS	0
Endogenous	RND2	NM_005440.4	CCCATCAGTCCACCAGCCCTAGAACCTCCCTTGCCTCAACAGTCACCTAATAAAGCCCACCTCCATGGAAAACGGCTGTGGCTTTAGTTTTGTTGCTTTT	YRGRYG	NM_005440.4:1267	Hs	ENDOGENOUS	0
Endogenous	XAF1	NM_199139.1	GTTTGCCCAAGGACTACAAATAAACCAACGGGAAAAAAGAAAGGTTCCAGTTTTGTCTGAAAATTCTGATTAAGCCTCTGGGCCCTACAGCCTGGAGAAC	YRGYGY	NM_199139.1:3405	Hs	ENDOGENOUS	0
Endogenous	ICOS	NM_012092.2	AACTCTGGCACCCAGGCATGAAGCACGTTGGCCAGTTTTCCTCAACTTGAAGTGCAAGATTCTCTTATTTCCGGGACCACGGAGAGTCTGACTTAACTAC	YRYGBY	NM_012092.2:640	Hs	ENDOGENOUS	0
Endogenous	CYorf15A	NM_001005852.2	TGCTGCGGAAGTCACCTCGTGGCGTAGGGGAGAGGTAACACCGAGAAGAGGCAGCGGCGGTGGCGCCAAGACGATTGGTGCCAAACAGGGCAGAACGCAA	YRYGYG	NM_001005852.2:22	Hs	ENDOGENOUS	0
Endogenous	LOC653879	XM_936226.1	TACCTGGACAAGGTCTCACACTCTGAGGATGACTGTCTAGCTTTCAAAGTTCACCAATACTTTAATGTAGAGCTTATCCAGCCTGGAGCAGTCAAGGTCT	YRYRGY	XM_936226.1:519	Hs	ENDOGENOUS	0
Endogenous	LAG3	NM_002286.5	CTTTTGGTGACTGGAGCCTTTGGCTTTCACCTTTGGAGAAGACAGTGGCGACCAAGACGATTTTCTGCCTTAGAGCAAGGGATTCACCCTCCGCAGGCTC	YRYRYG	NM_002286.5:1735	Hs	ENDOGENOUS	0
Endogenous	GBP1	ILMN_2148785.1	AGATCTAGAATCTCTTTATGTTCTCCAGAGGAAGGTGGAAGAAACCATGGGCAGGAGTAGGAATTGAGTGATAAACAATTGGGCTAATGAAGAAAACTTC	YRYRYR	ILMN_2148785.1:106	Hs	ENDOGENOUS	0
Housekeeping	SNRPD2	NM_177542.2	TGTGGAGAACAGACTGTCAGGGAACGTGGGTGGAGGCAGAGAGACCAGAAAGATTCCAGGACAGAGATGACAGAGGCTTAGGCCATGGAGCCTCCTCAAC	BRBYRY	NM_177542.2:327	Hs	HOUSEKEEPING	0
Housekeeping	UQCR	NM_006830.2	CACGTTGCATTAAACCTCACTGAAACCTGCTCCGTGCCCGGATGTTGATCATGCTGGTGGCTTGGTTACTGTGACTGTAGCTGGAGTGGCACAGGTGACC	GBGYRG	NM_006830.2:360	Hs	HOUSEKEEPING	0
Housekeeping	CENPB	NM_001810.5	GGGCCCAGAGTCCAGCCGTCCAGCTGCTCCTTTCCCAGTTTGATTTCAATAAATCTGTCCACTCCCCTTTTGTGGGGGTGAACGTTTTAACAGCCAAAAA	GRBRGB	NM_001810.5:2743	Hs	HOUSEKEEPING	0
Housekeeping	GNB2L1	NM_006098.4	TGGTCTGCTGATGGCCAGACTCTGTTTGCTGGCTACACGGACAACCTGGTGCGAGTGTGGCAGGTGACCATTGGCACACGCTAGAAGTTTATGGCAGAGC	GYGBYG	NM_006098.4:976	Hs	HOUSEKEEPING	0
Housekeeping	CTBP1	NM_001012614.1	CCCCTTGTTCCAAATGAAGACGGCATCACGAAGCAGCTCCAAAAGGAAAAGCTTGGGCGGTGCCCAGCGTGCCCGCTGCCCATCGACGTCTGTCCTGGGG	RYRBGR	NM_001012614.1:2234	Hs	HOUSEKEEPING	0
Housekeeping	RERE	NM_012102.3	GCATTCTTGTTAGCTTTGCTTTTCTCCCCATATCCCAAGGCGAAGCGCTGAGATTCTTCCATCTAAAAAACCCTCGACCCGAAACCCTCACCAGATAAAC	YRYGYR	NM_012102.3:7733	Hs	HOUSEKEEPING	0
Negative	NEG_C	ERCC_00019.1	GTACAGGCTGCTGGCTCATGTTTCCTTCTACGCTGCACTTGCGGGCATAGAGGTCGGTTGCGATCTATATTCGGAGATAACTATTCACCCAGCGCCACTC	BGBRBG	ERCC_00019.1:140	CUS	RNA SPIKE	0
Negative	NEG_D	ERCC_00076.1	AGAGATCACGTGGACCAAAGCTGATTGATTACGGGACTGGCCGTAAGTGCTGCCCGCGAGTAGATCGTCTAGATCCGGCTAAAATTCCCTGCGGTGCCTT	BGRYRY	ERCC_00076.1:355	CUS	RNA SPIKE	0
Negative	NEG_B	ERCC_00041.1	GCACTGGCATTGGTCGTTTCAGGAGGCCATACAGAACTGGTTTATATGAAGGAACATGGATCATTTGAAGTCATTGGGGAAACCCTTGATGATGCGGCAG	BYGYGY	ERCC_00041.1:440	CUS	RNA SPIKE	0
Negative	NEG_F	ERCC_00126.1	GGGTCCTTACCGGCTGTAAGCTCACTACAATCCAGGTACAGAGTGCGTTAACCGGCCATTAGAGGGCCGCTACACCCGTCAGAATTTAAACGTATGGGCG	GBYBRG	ERCC_00126.1:220	CUS	RNA SPIKE	0
Negative	NEG_E	ERCC_00098.1	CCCAGATGACCTTCTCCCTCATAATCACTTAATCTGAGCGCAGGAGGCAGGCTGTATTAATTCCGGCCTCCAACCGGACCGTGGAACGACGCGACCAAGT	RBRGBG	ERCC_00098.1:785	CUS	RNA SPIKE	0
Negative	NEG_A	ERCC_00096.1	AACCGCCGCATACGGCCGATTGTCGCAGCCCGGGTCGATTATAACAACGGTGCAATCTCAGCTAAACCGACGCAGTTTTGCTCCTTGGATTCTGAGCCCG	RGRBRY	ERCC_00096.1:230	CUS	RNA SPIKE	0
Positive	POS_B	ERCC_00112.1	ATGAAAGCGCTGCTACTATGATAAGAGTACACGTACAGGTCTCGCCCGATTGGATTATGGCGAGCTGCCGCATTGACGGACATACCTTTGAACGTAATCG	BRYRBG	ERCC_00112.1:695	CUS	RNA SPIKE	32
Positive	POS_C	ERCC_00002.1	GCCGCTTTCGCTCGGGTCTGCGGGTTATAGCTTTTCAGTCTCGACGGGCTAGCACACATCTGGTTGACTAGGCGCATAGTCGCCATTCACAGATTTGCTC	GRYBYB	ERCC_00002.1:850	CUS	RNA SPIKE	8
Positive	POS_E	ERCC_00035.1	GGTTGAATTTGAGCGGATGGGCTCAACTGCGTCGTAACCGGTAGATACAGGGCATACGAGCCTCCCTATTTAACGGCATCATCCCGCGTAGTGCTGGTCA	RYBRGB	ERCC_00035.1:485	CUS	RNA SPIKE	0.5
Positive	POS_D	ERCC_00092.1	TACCTGGCATTTGGGCACTTCTTGCGTTTAAGCGGGAAAGATCGCGAGGGCCCGCTATTTGCGATACTTCCCATGTCGGTGCCGTCGCCTCTATGTACTC	YBYRGB	ERCC_00092.1:540	CUS	RNA SPIKE	2
Positive	POS_F	ERCC_00117.1	TCAGGCCTTGCCCTTACTAATGGCGCGTTGTAACGGGCCTTGAGGGAATGTCACTATTGAGGCACCCGTTCGACCCTCAGAGATATACCATTCCGCCTAT	YGBGBR	ERCC_00117.1:385	CUS	RNA SPIKE	0.125
Positive	POS_A	ERCC_00034.1	ACGAAGCTGTTCGGCCGCACGCAAGTACCTCCCACTTAGAAAGCGAATAACCCAACGACCGTGTTCAACCCTGGCCGTCTCTCAACCAGGTATGCAATCA	YRGRGR	ERCC_00034.1:195	CUS	RNA SPIKE	128
