# Supplementary material for: Cross-Platform Omics Prediction procedure: a statistical machine learning framework for wider implementation of precision medicine
Source: NPJ Digit Med. 2022 Jul 4;5:85. doi: 10.1038/s41746-022-00618-5 (PMC9253123; doi:10.1038/s41746-022-00618-5)
Supplement: Supplementary file 3 — Supplementary table 4 [file 41746_2022_618_MOESM3_ESM.csv]

coef_name	coef1	coef2
(Intercept)	0	0
COL11A1--TYRP1	-0.011950668076588405	-0.007599705265427813
CXCL9--TIMD4	-0.011036924478530092	-0.01647731293552637
DHRS9--IL32	-0.030656526259047412	-0.03895319119563056
DNASE1L3--MAGEA10	-0.020690377086695102	-0.013773995691544121
CD7--LCP1	-0.0470834959602308	-0.0034751686475011628
CD79A--SNRPD2	0.02077771104167881	0.0068080414695774714
CLECL1--CPN1	-0.026502466517114385	-0.032733504406456886
COL4A5--GZMB	0.021312670477196285	0.02328991522912276
CXCL13--MAGEA10	-0.020438917601861183	-0.019278397631447036
CXCL9--PLEK	-0.04227059450514062	-0.04207564513786675
FOXD1--SLAMF1	0.040451444620461956	0.03509304278260855
LTB--MMP12	0.024675964357124026	0.02665811295404817
ALOX5--LYN	0.0010047435520340053	0.01917765692489639
C14ORF132--EPSTI1	0.028564952690207566	0.021574027651873044
CA14--CCL5	0.015430926564707936	0.01647397748869027
CA14--SLAMF1	0.03169274754708994	0.0291457924642935
CCL19--TYRP1	-0.019257512752299453	-0.012099570047069734
CCL8--TSPAN10	-0.05163279594353398	-0.05134688012447338
CD69--COL4A5	-0.029125823393373936	-0.03442603097829912
CLEC10A--LYZ	-0.010158445718054175	-0.03991687017734763
CLECL1--SLAMF8	0.03312085803720989	0.0068469122398808115
CPN1--GBP4	0.01773084635128005	0.018114112073308906
GJB2--RERE	0.005690765317005916	0.007834158416190014
LRP4--TNFRSF9	0.025371249064699265	0.027983797786466307
